# Supplementary material for: Predicting breakthrough of vanadium in fixed-bed absorbent columns with complex groundwater chemistries: A multi-component granular ferric hydroxide−vanadate−arsenate−phosphate−silicic acid system
Source: Water Res X. 2020 Aug 5;9:100061. doi: 10.1016/j.wroa.2020.100061 (PMC7426449; doi:10.1016/j.wroa.2020.100061)
Supplement: Multimedia component 2 [file mmc2.xml]

<?xml version="1.0" encoding="utf-8" standalone="no"?>
<data>
  <datasets>
    <author>kersten@uni-mainz.de</author>
    <type>0</type>
    <dataset>
      <value>4</value>
      <reason>Data will be made available on request</reason>
      <comments />
    </dataset>
  </datasets>
</data>
